# Supplementary material for: Culex pipiens crossing type diversity is governed by an amplified and polymorphic operon of Wolbachia
Source: Nat Commun. 2018 Jan 22;9:319. doi: 10.1038/s41467-017-02749-w (PMC5778026; doi:10.1038/s41467-017-02749-w)
Supplement: Supplementary file 4 — Supplementary Data 1 [file 41467_2017_2749_MOESM4_ESM.xlsx]

## Sheet: Feuille1
Line Name	Isofemale Number	Country	Year of collection	Reference	Crossing Type	Presence of cidA_IV(δ) variant in the PCR-RFLP Test	Presence of cidB_IV(a/2) variant in the PCR-RFLP Test
Istanbul	Ist-1*	Turkey	2003	Duron et al. 2005	Incompatible	cidA_IV(δ)	cidB_IV(a/2)
Hang Zhou	Hang-1*	China	2003	Atyame et al. 2014	Incompatible	cidA_IV(δ)	cidB_IV(a/2)
Harash	Ha-1*	Algeria	2006	Atyame et al. 2015	Compatible	-	-
Souk ahras	Souk-1*	Algeria	2008	Atyame et al. 2014	Incompatible	cidA_IV(δ)	cidB_IV(a/2)
Souk ahras	Souk-2*	Algeria	2008	Atyame et al. 2014	Incompatible	cidA_IV(δ)	cidB_IV(a/2)
Guelma	Gue-1*	Algeria	2008	Atyame et al. 2014	Compatible	-	-
Guelma	Gue-2*	Algeria	2008	Atyame et al. 2014	Compatible	-	-
Douas	Dou-1*	Algeria	2008	Atyame et al. 2014	Compatible	-	-
Douas	Dou-2*	Algeria	2008	Atyame et al. 2014	Compatible	-	-
Kala	Kala-1*	Algeria	2008	Atyame et al. 2014	Compatible	-	-
Lac	Lac-1*	Algeria	2008	Atyame et al. 2014	Compatible	-	-
Lac	Lac-2*	Algeria	2008	Atyame et al. 2014	Compatible	-	-
Boussalem	Bouss-1*	Tunisia	2008	Atyame et al. 2014	Compatible	-	-
Boussalem	Bouss2*	Tunisia	2008	Atyame et al. 2014	Compatible	-	-
Kef	Kef-1*	Tunisia	2008	Atyame et al. 2014	Compatible	-	-
Kef	Kef-2*	Tunisia	2008	Atyame et al. 2014	Compatible	cidA_IV(δ)	cidB_IV(a/2)
Tabarka	Tab-1*	Tunisia	2008	Atyame et al. 2014	Compatible	-	cidB_IV(a/2)
Tabarka	Tab-2*	Tunisia	2008	Atyame et al. 2014	Compatible	-	-
Ichkeul	Ich-01	Tunisia	2013	This study	Compatible	-	-
Ichkeul	Ich-02	Tunisia	2013	This study	Compatible	-	-
Ichkeul	Ich-03	Tunisia	2013	This study	Incompatible	cidA_IV(δ)	cidB_IV(a/2)
Ichkeul	Ich-04	Tunisia	2013	This study	Compatible	-	-
Ichkeul	Ich-05	Tunisia	2013	This study	Compatible	-	-
Ichkeul	Ich-06	Tunisia	2013	This study	Compatible	-	-
Ichkeul	Ich-07	Tunisia	2013	This study	Compatible	-	-
Ichkeul	Ich-08	Tunisia	2013	This study	Compatible	-	-
Ichkeul	Ich-09*	Tunisia	2013	This study	Incompatible	cidA_IV(δ)	cidB_IV(a/2)
Ichkeul	Ich-10	Tunisia	2013	This study	Compatible	-	-
Ichkeul	Ich-11	Tunisia	2013	This study	Compatible	-	-
Ichkeul	Ich-12	Tunisia	2013	This study	Compatible	cidA_IV(δ)	cidB_IV(a/2)
Ichkeul	Ich-13*	Tunisia	2013	This study	Compatible	-	-
Ichkeul	Ich-14	Tunisia	2013	This study	Compatible	-	-
Ichkeul	Ich-15	Tunisia	2013	This study	Compatible	-	-
Ichkeul	Ich-16	Tunisia	2013	This study	Compatible	-	-
Ichkeul	Ich-17	Tunisia	2013	This study	Compatible	-	-
Ichkeul	Ich-18	Tunisia	2013	This study	Compatible	-	-
Ichkeul	Ich-19	Tunisia	2013	This study	Compatible	-	-
Ichkeul	Ich-20	Tunisia	2013	This study	Compatible	-	-
Ichkeul	Ich-21*	Tunisia	2013	This study	Incompatible	cidA_IV(δ)	cidB_IV(a/2)
Ichkeul	Ich-22	Tunisia	2013	This study	Compatible	-	-
Ichkeul	Ich-23	Tunisia	2013	This study	Compatible	-	-
Ichkeul	Ich-24	Tunisia	2013	This study	Incompatible	cidA_IV(δ)	cidB_IV(a/2)
Ichkeul	Ich-25	Tunisia	2013	This study	Compatible	-	-
Ichkeul	Ich-26	Tunisia	2013	This study	Compatible	-	-
Ichkeul	Ich-27	Tunisia	2013	This study	Compatible	-	-
Ichkeul	Ich-28	Tunisia	2013	This study	Incompatible	cidA_IV(δ)	cidB_IV(a/2)
Ichkeul	Ich-29	Tunisia	2013	This study	Compatible	-	-
Ichkeul	Ich-30	Tunisia	2013	This study	Compatible	cidA_IV(δ)	cidB_IV(a/2)
Ichkeul	Ich-31	Tunisia	2013	This study	Incompatible	cidA_IV(δ)	cidB_IV(a/2)
Ichkeul	Ich-32	Tunisia	2013	This study	Compatible	-	-
Ichkeul	Ich-33	Tunisia	2013	This study	Compatible	-	-
Ichkeul	Ich-34	Tunisia	2013	This study	Compatible	-	-
Ichkeul	Ich-35	Tunisia	2013	This study	Compatible	-	-
Ichkeul	Ich-36	Tunisia	2013	This study	Compatible	-	-
Rasjbal	RJ-1	Tunisia	2013	This study	Compatible	-	-
Rasjbal	RJ-2	Tunisia	2013	This study	Compatible	-	-
Rasjbal	RJ-5	Tunisia	2013	This study	Compatible	-	-
Rasjbal	RJ-6	Tunisia	2013	This study	Compatible	-	-
Rasjbal	RJ-7	Tunisia	2013	This study	Compatible	-	-
Rasjbal	RJ-9	Tunisia	2013	This study	Compatible	-	-
Rasjbal	RJ-10	Tunisia	2013	This study	Compatible	-	-
Rasjbal	RJ-11	Tunisia	2013	This study	Compatible	-	-
Rasjbal	RJ-12	Tunisia	2013	This study	Compatible	-	-
Rasjbal	RJ-13	Tunisia	2013	This study	Compatible	-	-
Rasjbal	RJ-14	Tunisia	2013	This study	Incompatible	cidA_IV(δ)	cidB_IV(a/2)
Rasjbal	RJ-16	Tunisia	2013	This study	Compatible	-	-
Rasjbal	RJ-17	Tunisia	2013	This study	Compatible	-	-
Rasjbal	RJ-18	Tunisia	2013	This study	Compatible	-	-
Rasjbal	RJ-19	Tunisia	2013	This study	Incompatible	cidA_IV(δ)	cidB_IV(a/2)
Rasjbal	RJ-20	Tunisia	2013	This study	Compatible	-	-
Rasjbal	RJ-21	Tunisia	2013	This study	Compatible	-	-
Rasjbal	RJ-24	Tunisia	2013	This study	Compatible	-	-
Rasjbal	RJ-26	Tunisia	2013	This study	Compatible	-	-
Rasjbal	RJ-27	Tunisia	2013	This study	Compatible	-	-
Rasjbal	RJ-28	Tunisia	2013	This study	Compatible	-	-
Rasjbal	RJ-29	Tunisia	2013	This study	Compatible	-	-
Rasjbal	RJ-30	Tunisia	2013	This study	Compatible	-	-
Rasjbal	RJ-31	Tunisia	2013	This study	Compatible	-	-
Rasjbal	RJ-32	Tunisia	2013	This study	Compatible	-	-
Rasjbal	RJ-33	Tunisia	2013	This study	Compatible	-	-
Rasjbal	RJ-34	Tunisia	2013	This study	Compatible	-	-
Rasjbal	RJ-36	Tunisia	2013	This study	Compatible	-	-
Rasjbal	RJ-38	Tunisia	2013	This study	Compatible	-	-
Rasjbal	RJ-39	Tunisia	2013	This study	Compatible	-	-
Rasjbal	RJ-40	Tunisia	2013	This study	Compatible	-	-
Rasjbal	RJ-41	Tunisia	2013	This study	Compatible	-	-
Rasjbal	RJ-42	Tunisia	2013	This study	Compatible		-
Rasjbal	RJ-43	Tunisia	2013	This study	Compatible	-	-
Rasjbal	RJ-44	Tunisia	2013	This study	Compatible	-	-
Rasjbal	RJ-45	Tunisia	2013	This study	Compatible	-	-
Rasjbal	RJ-46	Tunisia	2013	This study	Compatible	-	-
Rasjbal	RJ-47	Tunisia	2013	This study	Compatible	-	-
Rasjbal	RJ-48	Tunisia	2013	This study	Compatible	-	-
Rasjbal	RJ-49	Tunisia	2013	This study	Compatible	-	-
Rasjbal	RJ-50	Tunisia	2013	This study	Compatible	-	-
Rasjbal	RJ-51	Tunisia	2013	This study	Compatible	-	-
Hamra	H-1	Tunisia	2013	This study	Compatible	-	-
Hamra	H-2	Tunisia	2013	This study	Compatible	cidA_IV(δ)	-
Hamra	H-3	Tunisia	2013	This study	Compatible	cidA_IV(δ)	-
Hamra	H-4	Tunisia	2013	This study	Compatible	cidA_IV(δ)	-
Hamra	H-5	Tunisia	2013	This study	Compatible	cidA_IV(δ)	cidB_IV(a/2)
Hamra	H-6	Tunisia	2013	This study	Compatible	cidA_IV(δ)	-
Hamra	H-7	Tunisia	2013	This study	Compatible	-	-
Hamra	H-8	Tunisia	2013	This study	Compatible	-	-
Hamra	H-9	Tunisia	2013	This study	Compatible	-	-
Hamra	H-10	Tunisia	2013	This study	Compatible	-	-
Hamra	H-11	Tunisia	2013	This study	Compatible	cidA_IV(δ)	cidB_IV(a/2)
Hamra	H-12	Tunisia	2013	This study	Compatible	-	-
Hamra	H-14	Tunisia	2013	This study	Compatible	-	-
Hamra	H-15	Tunisia	2013	This study	Incompatible	cidA_IV(δ)	cidB_IV(a/2)
Hamra	H-16	Tunisia	2013	This study	Compatible		-
Hamra	H-17	Tunisia	2013	This study	Incompatible	cidA_IV(δ)	cidB_IV(a/2)
Hamra	H-19	Tunisia	2013	This study	Compatible	-	-
Hamra	H-20	Tunisia	2013	This study	Compatible	-	-
Hamra	H-21	Tunisia	2013	This study	Incompatible	cidA_IV(δ)	cidB_IV(a/2)
Hamra	H-22	Tunisia	2013	This study	Compatible	-	-
Hamra	H-23	Tunisia	2013	This study	Compatible	-	-
Utique	Ut-01	Tunisia	2013	This study	Compatible	-	-
Utique	Ut-02	Tunisia	2013	This study	Compatible	-	-
Utique	Ut-03	Tunisia	2013	This study	Compatible	-	-
Utique	Ut-04	Tunisia	2013	This study	Compatible	-	-
Utique	Ut-05	Tunisia	2013	This study	Compatible	-	-
Utique	Ut-06	Tunisia	2013	This study	Compatible	-	-
Utique	Ut-07	Tunisia	2013	This study	Compatible	-	-
Utique	Ut-08	Tunisia	2013	This study	Compatible	-	-
Utique	Ut-09	Tunisia	2013	This study	Compatible	-	-
Utique	Ut-10	Tunisia	2013	This study	Compatible	-	-
Utique	Ut-11	Tunisia	2013	This study	Compatible	-	-
Utique	Ut-13	Tunisia	2013	This study	Compatible	-	-
Utique	Ut-14	Tunisia	2013	This study	Compatible	-	-
Utique	Ut-15	Tunisia	2013	This study	Compatible	-	-
Utique	Ut-16	Tunisia	2013	This study	Compatible	cidA_IV(δ)	-
Utique	Ut-17	Tunisia	2013	This study	Compatible	-	-
Utique	Ut-18	Tunisia	2013	This study	Compatible	-	-
Utique	Ut-19	Tunisia	2013	This study	Compatible	-	-
Utique	Ut-20	Tunisia	2013	This study	Compatible	-	-
Utique	Ut-21	Tunisia	2013	This study	Compatible	-	-
Utique	Ut-22	Tunisia	2013	This study	Compatible	cidA_IV(δ)	-
Utique	Ut-23	Tunisia	2013	This study	Compatible	-	-
Utique	Ut-24	Tunisia	2013	This study	Compatible	-	-
Utique	Ut-25	Tunisia	2013	This study	Compatible	-	-
Utique	Ut-26	Tunisia	2013	This study	Compatible	-	-
Utique	Ut-27	Tunisia	2013	This study	Compatible	-	-
Utique	Ut-28	Tunisia	2013	This study	Compatible	-	-
Utique	Ut-29	Tunisia	2013	This study	Compatible	-	-
Utique	Ut-30	Tunisia	2013	This study	Compatible	-	-
Utique	Ut-31	Tunisia	2013	This study	Compatible	cidA_IV(δ)	-
Utique	Ut-32	Tunisia	2013	This study	Compatible	-	-
Utique	Ut-33	Tunisia	2013	This study	Compatible	-	-
Utique	Ut-34	Tunisia	2013	This study	Compatible	-	-
Utique	Ut-35	Tunisia	2013	This study	Compatible	-	-
Utique	Ut-36	Tunisia	2013	This study	Compatible	-	-
Utique	Ut-37	Tunisia	2013	This study	Compatible	-	-
Utique	Ut-38	Tunisia	2013	This study	Compatible	-	-
Utique	Ut-39	Tunisia	2013	This study	Compatible	-	-
Utique	Ut-40	Tunisia	2013	This study	Compatible	-	-
Utique	Ut-41	Tunisia	2013	This study	Compatible	-	-
Utique	Ut-42	Tunisia	2013	This study	Compatible	cidA_IV(δ)	-
Utique	Ut-43	Tunisia	2013	This study	Compatible	-	-
Utique	Ut-44	Tunisia	2013	This study	Compatible	cidA_IV(δ)	cidB_IV(a/2)
Utique	Ut-45	Tunisia	2013	This study	Compatible	-	-
Utique	Ut-46	Tunisia	2013	This study	Compatible	-	-
Utique	Ut-47	Tunisia	2013	This study	Compatible	-	-
Utique	Ut-48	Tunisia	2013	This study	Incompatible	cidA_IV(δ)	cidB_IV(a/2)
Utique	Ut-49	Tunisia	2013	This study	Compatible	-	-
Utique	Ut-50	Tunisia	2013	This study	Incompatible	cidA_IV(δ)	cidB_IV(a/2)
Utique	Ut-51	Tunisia	2013	This study	Compatible	-	-
Utique	Ut-52	Tunisia	2013	This study	Compatible	-	-
Utique	Ut-53	Tunisia	2013	This study	Compatible	-	-
Utique	Ut-54	Tunisia	2013	This study	Compatible	-	-
Utique	Ut-55	Tunisia	2013	This study	Compatible	-	-
Utique	Ut-56	Tunisia	2013	This study	Compatible	-	-
Utique	Ut-57	Tunisia	2013	This study	Compatible	-	-
Utique	Ut-58	Tunisia	2013	This study	Compatible	-	-
Utique	Ut-59	Tunisia	2013	This study	Compatible	-	-
Utique	Ut-60	Tunisia	2013	This study	Compatible	-	-
Utique	Ut-61	Tunisia	2013	This study	Compatible	-	-
Utique	Ut-62	Tunisia	2013	This study	Compatible	-	-
Utique	Ut-63	Tunisia	2013	This study	Compatible	cidA_IV(δ)	cidB_IV(a/2)
Utique	Ut-64	Tunisia	2013	This study	Compatible	-	-
